# Supplementary material for: Influence of Elective Cesarean Calving (with and without Dexamethasone Induction) on the Erythrogram and Iron Serum Profiles in Nellore Calves
Source: Animals (Basel). 2022 Jun 17;12(12):1561. doi: 10.3390/ani12121561 (PMC9219471; doi:10.3390/ani12121561)
Supplement: Supplementary file 1 [file animals-12-01561-s001.zip]

Archive with 1 entries (1 files):
- animals-1668270-supplementary.pdf
